# Supplementary material for: Improving Gaussian Naive Bayes classification on imbalanced data through coordinate-based minority feature mining
Source: PeerJ Comput Sci. 2025 Jul 3;11:e3003. doi: 10.7717/peerj-cs.3003 (PMC12453872; doi:10.7717/peerj-cs.3003)
Supplement: Supplemental Information 26 [file peerj-cs-11-3003-s026.csv]

Feature 1	Feature 2	class
0.5577138344081021	-3.7855148618685446	1
-0.5923820648373477	-3.953344010933387	1
0.7860888576196636	-3.5947614370284544	1
0.281582228387383	-2.8689803939585308	1
-1.8840576083827538	-0.8160467537745626	1
-0.7172849994160272	-2.3498551292948164	1
-3.3867230195421785	-3.651435377241881	1
-0.29063991993999505	-0.12780597137940464	1
1.545733357428893	-1.4360366684601058	1
-1.486532489790862	-3.12727576469111	1
-0.3856017498427199	-2.391029721230282	1
-0.8556199020662298	-0.9089498332990789	1
-1.7064308677958437	-5.304449746492485	1
-0.7640123472225049	-3.0935753461240645	1
-2.017610882754539	-2.7867395327981153	1
-2.7885404507129357	-0.5432838453616011	1
-2.8817625912445823	-1.1915087812595324	1
-0.5133031113311073	-1.688015807015685	1
0.9288312957046125	-1.947007202904544	1
-1.6457403978917393	-3.2003636491270173	1
0.939619018260301	-4.839322476531734	1
-1.1250768864857925	-2.354297439837841	1
-0.7789337028595973	-2.756110150148216	1
0.7842709044804563	-1.618778735527243	1
-1.887714747091128	-1.764834619936007	1
-2.9914244177358196	-2.384074215852496	1
-2.0691448634977148	-1.9300367929587838	1
1.8147774840219384	-1.47436129086475	1
-2.674934422082324	-2.166883890821578	1
-3.6248714655661503	-5.825946348724756	1
-1.7784114909472035	-1.832098262820122	1
-2.7897130619186776	-4.3390635978730945	1
-5.5573191944022575	-1.14392711333451	1
-2.814331677349289	-3.1339391948261692	1
0.45512796536460676	-3.0262234564418646	1
-0.5258434329910725	-1.4217760989632993	1
-2.018205105202597	-2.0970122242587785	1
-1.8166699472109356	-1.6757453262623518	1
0.2921567593776515	-5.867528669011079	1
2.0208244286367574	-0.45404945223294835	1
-1.7729564211129807	-3.089218321428097	1
-1.3058877365071604	-3.8654893304672724	1
-4.496820003958177	-0.7234968291567043	1
-0.6473201209560526	0.464520070742803	1
-0.8421429077450343	-0.5114486583725506	1
-0.6211801482655952	-1.5865565782532274	1
1.4413865762607831	-1.3698012988035186	1
-0.9138089507206357	-0.08065817871644065	1
3.06689067782815	0.6589268526366783	1
0.14250202416779256	-0.9930205685077698	1
-2.030521650190431	6.640846404728233	1
-3.2142974384504317	4.177464421222908	1
-2.9135721192706807	3.400951761225805	1
-3.543860057749627	6.696507685169294	1
-1.5833756137053017	3.1412390826204457	1
-0.3459384134873036	3.0625947454787745	1
-2.067460630575525	5.086812012484686	1
-2.596964022212122	6.131708345864636	1
-2.220854775529497	2.706762638583392	1
-1.3796126339559533	6.185967383577374	1
-2.21081674867091	8.261039754317116	1
-3.7943445770017603	3.14875167506158	1
0.68639350776599	3.8303275041956852	1
0.12830921525864225	3.48533646782323	1
-0.6925806799756393	4.297405748027166	1
-1.794285968296707	2.6279997030383133	1
-2.442198934540875	5.778109726585936	1
-6.179919494834304	6.427186413623475	1
-3.5725064391615438	4.079557453360641	1
-1.9995061280330633	2.827301325829514	1
-3.3076323291686647	4.455248791953381	1
-2.7431954623845516	4.323396634610915	1
-1.058817569307985	7.4613276548729655	1
-3.226997210269423	4.675909560431729	1
-0.010705589570127794	5.549144358064796	1
-5.303490847912558	6.506971356996825	1
-4.547892340746616	5.241299539652368	1
-1.7328658024986494	4.519384700565704	1
-3.9058588097539153	3.152364256917547	1
-3.09446659653357	3.3392424497880873	1
-3.3703916005605414	5.734893282017807	1
-3.1734345366285543	7.593124050952799	1
-2.8308566245292774	6.237592663780235	1
-4.15552925623709	4.173545902226606	1
-2.262211336303691	2.5335332052416506	1
-0.16366602041844613	4.23079278242634	1
1.810829149981203	5.262712921826278	1
-1.8169705137696333	3.2100186140791984	1
5.377555061481437	4.79680964244373	1
-0.5089611644753582	6.569511560633762	1
0.29001350372254775	5.117768231102949	1
-2.448110187454556	5.952130788503148	1
-2.3775785788246324	7.419313831887914	1
-2.7085099488729076	4.9560085332852335	1
-4.2698132363823085	7.175816621025829	1
0.37485885545370135	5.662191160556958	1
-4.737322290361554	4.8257986012015746	1
2.837427157347843	5.465014018284738	1
-3.896706432191726	4.333960742539042	1
-2.2485094811927313	3.5518640121197507	1
5.299169129656757	6.527435084216596	1
4.360012733714317	5.2325676965984265	1
2.053835234535291	4.807344384519116	1
4.1581375863243935	3.9850421327440815	1
2.661919002436542	4.6950516111163605	1
2.382624690991436	5.154268016900583	1
5.170836068990052	2.971658861808518	1
2.9548799823172547	5.622406566555309	1
5.262558774912856	3.580695830660882	1
3.766302127862073	4.183941827988839	1
3.7352906230196403	5.567025817542062	1
4.316017161074768	3.536828649876986	1
3.8257359575824794	3.2083286364079058	1
4.065724598858601	4.8780188599888605	1
3.9871859547441004	7.177862779238179	1
4.3252528741736205	5.678208205707945	1
6.548012083513645	4.22147110085637	1
3.35904435479504	5.956065699411145	1
1.9755800019165428	6.388685031339552	1
3.5990418461780274	3.9098117065256037	1
5.653733501268585	5.324031238857654	1
3.9547886088026614	5.122197041373338	1
2.1287791796320565	4.535003015499888	1
3.8443563701168975	5.639123164746171	1
1.3276498405879047	4.219309090068137	1
5.770850160239086	4.26248014422852	1
4.620455132776286	4.607417465446098	1
4.607577345736098	7.277801689024512	1
1.2585333033097275	5.5870125528439365	1
4.618514141762134	3.687856129541781	1
1.5266436447624945	4.4151414506263436	1
4.273104565948387	2.6855244897413053	1
3.2699086630127217	4.262175857223941	1
3.210908425673566	4.793067624511782	1
2.9402087232395058	1.6407758170270945	1
5.007841427200315	4.421009745815104	1
3.694352681511154	6.596310386715506	1
4.680361893102245	4.020865055320888	1
6.063046122395736	4.542655717519385	1
7.233978508570615	5.519299711389123	1
2.623081029573072	2.769792193482428	1
3.7737126793643423	6.610245966905612	1
3.619235608310821	7.0148239688200364	1
2.0351251577928835	4.383782955480125	1
6.167948190972719	2.5586488375145	1
2.861575009318053	5.80081986873292	1
5.463104221936881	3.54053756389885	1
2.0028598638329926	3.81183070803571	1
2.7772716727608433	4.4397103657843004	1
5.128236527251231	3.172597172801975	1
4.289930602440503	-1.8556943189274975	1
5.206293801380561	-0.7308077794034535	1
6.237014189920313	-1.42945102783841	1
1.6903359039790922	-2.6270138846050637	1
6.8656526703294425	-4.708827960274752	1
3.2331052349742384	-0.6972670484031216	1
2.709586355957763	-0.7026904787424609	1
2.776526402744377	-0.8928664328401161	1
3.884452549253	0.5426917811918903	1
2.776596471217675	-2.159621840237004	1
3.318323084426076	0.2683115392594657	1
3.716598738936196	-0.3889464520526843	1
3.8624571113647543	-0.05232280461557859	1
5.495172480517577	-2.933695731146987	1
2.97133690799336	-1.029141509048457	1
4.396880873388032	0.2705334881327126	1
4.170503778342203	-1.0201844674672864	1
4.793860347122765	3.143219355912797	1
2.909393641982989	-1.1182731079428574	1
4.712371893304596	-2.700235130497495	1
3.0910930279596363	-3.267151918403761	1
4.1200237856973025	-0.2578696723611985	1
4.033614514978452	-0.5638046932545415	1
3.8358689092354874	-0.11945018211901604	1
4.85251872218527	-0.3006543084728516	1
4.206974140067922	-1.5944239754727945	1
3.977819554209647	-1.6947462362198644	1
4.190792272892887	-1.6159259538942814	1
1.5900090817762913	-0.9629523854870475	1
2.9000962017573055	0.2972030835110566	1
2.2824595559537766	-0.12112189233947857	1
4.023023130928933	-0.05313117023005953	1
3.778535368065012	0.9507791605756111	1
3.5443385236534106	-1.064764547467629	1
6.36122589200911	-1.6388648809957487	1
4.635490156895438	0.5476181395846542	1
6.964047762917402	-2.716076538502346	1
3.114822335969	-2.174280179974005	1
6.9503166967692565	-1.8028073417057744	1
1.5561187247831465	-1.0927956643794876	1
1.6148508658220275	-1.6892300155776554	1
5.846777855525792	-4.11522952189773	1
4.641162428721583	-2.1465162742870882	1
3.5322198825341053	-3.9202417465460773	1
3.3777981036241056	-0.02862979473441296	1
4.641179586924996	0.52638550337395	1
4.1414042496361025	-1.4195397189367773	1
5.5794384128097345	-0.821092377571029	1
2.5268334764798834	-2.7161962906879102	1
3.7454406725901177	-1.495910907639947	1
2.9640128208015306	3.979693458310606	0
4.39114206550286	2.1933063495099465	0
5.859779450933892	2.2422470232799774	0
4.13046160390323	1.4538240199560581	0
2.6139925767613166	2.516201840849897	0
0.8823268698800057	1.6078342636113288	0
6.237876839444633	3.1244305330125615	0
5.0231963895980805	1.9016649050715206	0
4.98898405137802	1.6336922374130478	0
1.4379747799835787	0.7901515098375032	0
1.1280902935884054	1.3260299320388809	0
7.133208297996578	1.745500121402796	0
6.764948939523471	0.7843187848167041	0
2.8822098619367944	2.062389777328806	0
5.718286452629387	0.7393383697252305	0
4.831150803684509	2.016032638994099	0
3.5008715265062036	1.5908629882353527	0
7.3544604294622475	2.6873255215167706	0
3.0279373313468385	1.7210872523635565	0
2.4166410761096717	3.229327675008612	0
3.528762252128778	1.7263108168488226	0
3.948594733139469	0.45902776455271654	0
8.381482970206282	1.9672884584802341	0
6.751883803422313	2.825640451703144	0
5.740358868403378	1.0289778061902553	0
3.224393908605918	0.9922163102337069	0
3.219693805319447	1.5271454106392628	0
2.3482967546565354	2.896661312586569	0
3.1951205716459463	1.6833858947595577	0
5.691516816993485	1.7496612564284255	0
4.901873541439709	2.6882076724533626	0
1.667379616846989	1.9882933229982813	0
5.484687243032708	1.977082008614164	0
1.7859904399174926	1.0870667506415805	0
2.6943373942372424	2.1980700089435583	0
2.1782736612760143	2.2832976473276103	0
7.409483262416211	1.6530825863996146	0
2.7863207230802134	2.2349247999106487	0
2.59810816625711	2.2440635600057033	0
4.05429202109159	2.181618286193499	0
7.201051367494299	1.1276729125491234	0
7.09665951044612	2.193085815864733	0
3.30480536676259	2.7145329871127775	0
4.798725910801683	2.420504572850165	0
-0.2924278624343861	2.131618120004056	0
4.947205521901255	0.6835731582497413	0
6.839011791900475	1.9360965849240193	0
0.15805338146770476	1.7935599394040813	0
5.705416784300059	0.7762841454431559	0
5.345413749156892	1.745902078677477	0
5.615750482040946	1.9113812420590048	0
2.4678903566172923	1.9188113412051533	0
3.6681106441554414	3.1705771418137676	0
1.860547532200489	1.1882619769157792	0
1.559036031895499	2.322605868058669	0
5.632411628494712	2.336483023455185	0
2.112362421441496	1.2608350543413824	0
2.0970063974535793	1.7697367638290107	0
2.494504700970989	1.732106491135354	0
5.59097743526319	2.415712285223901	0
1.2707077695292486	1.4649925616105115	0
5.907681851439545	2.039742454079342	0
6.155117307037594	2.1299332094205767	0
7.436121362709979	1.9108435101778072	0
6.30336441132004	1.7935477870975114	0
5.149518837198307	1.9535187655010382	0
4.354704239961153	2.0342807654822876	0
6.032109902759275	1.463808308901179	0
3.620816763005864	1.3098743049054735	0
7.004447546698403	1.360811137208883	0
4.9168216422303495	1.7174782813197607	0
2.0649646330258893	2.29960221812254	0
4.905688833176686	1.6336356994559569	0
6.696768355431393	1.6545676121862494	0
1.7397914231342995	2.697375186412037	0
8.728125122479035	2.301603064059826	0
4.97050002461005	2.4475642091417895	0
0.3934561001555581	2.2823617238007574	0
3.801920408891332	2.720655312375706	0
7.296771959029984	2.4724126903374124	0
7.143128978743799	2.271907977409308	0
3.4086450733265403	2.199291538373607	0
4.706133189683957	2.434375981250571	0
5.521286349145166	3.2609817472893434	0
4.833915462003511	1.4710139063796799	0
3.413568955419185	1.0919495780371866	0
1.879861458640764	1.9793886205192575	0
6.026351675643198	1.41667698603926	0
4.95633672792198	2.2076966633640938	0
3.9521037830786248	1.579165401535653	0
5.855338965596864	3.100229746611036	0
2.1002449606451448	1.1837130152785202	0
1.5060681008706158	0.8414987933279932	0
4.445895433626959	1.0395457104568422	0
3.1601453669521566	1.6524198259624305	0
4.765167291574553	2.51845784681099	0
1.945443171768411	2.2527748148569677	0
3.675730980504834	2.571943280901496	0
8.089483225343475	2.258232632414178	0
5.764567077094213	2.337482635355078	0
3.927557496886597	3.493943362156519	0
3.4024383723721727	0.4307089053547084	0
5.621913892137824	1.4017134477682602	0
1.7177474700435393	2.566261987596016	0
4.273453711608986	1.5973450606406263	0
3.885330700211205	1.0995802588851706	0
2.8837407633181558	1.8748749593072838	0
2.1310474487168003	2.4255372282483982	0
3.4244292635277045	2.891885800098841	0
0.0963065925569091	1.6144369833158163	0
3.929779144543918	1.328532476907112	0
5.0341411556845195	1.6510414281713435	0
6.076510423686235	2.132761029879727	0
5.1527344305272855	1.8311374571085492	0
7.086996393218482	0.917802948598262	0
3.5304055407504715	2.4932171435105595	0
5.6545900451302975	1.2625118465971488	0
3.4144451425451585	1.6005714244902043	0
2.0763114814900305	2.6744008173387495	0
5.502080556779706	3.4055114776666326	0
3.4322068711677	1.9307181770689639	0
4.48894304673726	1.192448651874842	0
3.2011738591280903	1.9427506820912679	0
4.874333439005546	1.6252849268633973	0
5.265197617733374	3.376324553546814	0
1.7023620265535344	2.223742863956279	0
6.563273940232845	3.3109858534522143	0
4.192571385137407	1.08053343562452	0
5.796849855939027	2.7833834626108893	0
6.283787426760501	3.0241350201530293	0
1.676092902575459	2.0157775989738598	0
3.3564464641132155	1.415118745771136	0
7.829002616084274	3.0792112440518036	0
4.824037763923609	1.999924148426144	0
4.092785741021661	3.2945337657847213	0
2.7965385394953692	1.1696012027308944	0
3.1181140609839115	1.5059767501067114	0
6.862274869170871	1.0138420905349448	0
2.405963195237657	1.4274645821144032	0
5.242048434923871	2.2509689794157635	0
4.781139282292525	3.165961194751265	0
3.5179572316896035	2.7431650716965117	0
4.6667505008421895	1.7550144729969706	0
3.728328029889166	1.5580589482885	0
3.727344582374132	2.68522292369415	0
6.318608105900748	2.484405381282438	0
1.358211056695052	1.5972680048538097	0
3.728975452459662	1.5544682925464488	0
0.5860546345604907	3.1789408265982626	0
2.5120113957551076	1.4157548969615847	0
9.046791715123087	2.2436233489879056	0
0.28341668669603237	1.6307795130436331	0
4.538840672490288	3.099438812846994	0
3.1664755504766435	2.527968108616533	0
8.616091178413338	2.5441372439901997	0
3.2011726569190992	1.2994945836323541	0
3.612276839803501	1.8175117690659757	0
4.288673034603427	1.6684145362605807	0
2.0701926375041118	0.6565190434780661	0
2.7788919923228788	1.666369566231274	0
5.7432491789069395	1.6522886166204511	0
6.217316958613431	1.1984125317916963	0
5.923277197502259	3.8713839843016404	0
1.612727069995901	1.9242145888012998	0
0.6849744138435891	1.9410249346441841	0
4.926710623472501	0.9449898938034331	0
5.372508648954467	2.570195216722631	0
3.3407588444494767	1.9474768707227013	0
4.277108588149139	1.578788665933006	0
3.12268345198212	2.3268452850091075	0
8.212521416844169	2.4041574534039922	0
3.133702446650255	1.5168916312177247	0
1.0834503631462788	1.5590175609935168	0
7.575885441323412	2.5450669389419405	0
4.978106707851951	1.3651738900674149	0
7.5828455555782615	2.212012978036982	0
3.900950875678767	1.5444601959732476	0
4.044770180845143	2.0566479453605906	0
3.2474910547561855	1.4793704397269396	0
1.5278703200528292	1.3511781848968762	0
2.450188968348772	2.5173545601066003	0
5.634502401543612	2.0357098987609725	0
3.6088401999188386	1.5057208333543886	0
6.905510637675812	1.5426082125072353	0
4.091501960357158	1.6867794214701526	0
9.264454274720876	0.38206055412458984	0
5.440603865364292	1.7945141006679808	0
-0.11639197067397333	2.424667565515496	0
-0.899719089582371	2.0669802754177526	0
7.337091698581903	1.3389995471980967	0
4.578656988851697	2.399302331473395	0
5.02567835610385	1.2566379660468696	0
3.8355554664315537	3.5152179162620394	0
4.315482429281453	2.3621530059333073	0
5.448312459827355	2.223578386287137	0
1.3220356730254919	2.2249998851539807	0
5.886226922160673	2.153751275183021	0
5.859324292711474	2.2252166560330533	0
5.463361796143817	1.1847195329516313	0
2.4539155627550215	1.742706695316396	0
-1.1256645244499568	1.5583140343637207	0
-3.0603413157466623	1.1327117478204665	0
-5.3519936594839415	1.6676559499674404	0
-1.3406958894723682	3.3829417196040463	0
-2.385188029813399	1.8555435310891464	0
-4.399718853944767	1.6254822722181783	0
-0.07949060770484073	1.6634179059422793	0
0.7051957963331681	2.1879261187290666	0
0.0484746075665905	3.5898511414651453	0
-3.1700599983225883	2.452063933434924	0
2.420172659971043	1.4558308897283387	0
-1.4686191069388443	2.0713798585454923	0
-1.8589068460572635	2.427354721568058	0
-5.853914538131635	2.3787747253405747	0
-1.497020502828443	2.4951000249896724	0
-2.9814629290117725	1.7992331004199447	0
-1.1752665491401482	2.2740675644861694	0
-2.590165210205094	2.6687479910799845	0
-2.1611159750797064	1.964753908756817	0
-5.296886378357014	2.8857642127320933	0
-5.671090820243306	2.2994703555321765	0
-4.282053759269027	2.6171943037718743	0
-0.3362858031354141	0.3288262497064245	0
-2.7840717760552893	3.323304213499445	0
-2.1543015033801143	1.4022380341981127	0
-4.442676576149994	1.6694333780619288	0
0.47280544371752375	0.40996009809888334	0
-2.432824062454096	1.8403662428596304	0
-1.2103449919187586	1.7863036069787475	0
-3.215911060862351	2.462577988471128	0
-2.077319093572598	1.5286922485683292	0
-1.8222944969147854	2.257711931886347	0
-1.049126898508606	1.9794973021092357	0
-3.083128611434327	1.8885615752306872	0
-0.8395549673340885	2.7972412056473406	0
-0.6780861141138042	1.8545087862214933	0
-4.3287856499529225	0.9979029205027652	0
0.24537288639575072	3.2080348360490665	0
-3.7658638006531486	3.8224558534877544	0
-2.7230377332216937	2.231890984356268	0
-0.005999975378509825	1.60166372991221	0
-3.419970265879182	1.4813038905774956	0
0.7577139627103229	2.0344258776678403	0
-5.106000708900154	2.9060224492743134	0
-1.6715233891052255	2.747774162656487	0
-0.48760743914221805	1.8458199213479554	0
-3.7555681400918948	1.83578575028549	0
-0.45768377031160545	2.031832071943717	0
-4.723743011919074	1.9108375361538414	0
-1.0326300807139535	2.482915063755644	0
0.06838178533893435	1.1372615189670268	0
-2.8946280259105217	1.596904255259793	0
0.7582185904171412	3.665017828591777	0
-0.9762082726079286	1.7837455057663623	0
-6.445206995534812	2.081599563099044	0
-1.4183651541132383	2.711817897085461	0
-2.8631134293240046	1.9855749822005273	0
-3.367024551261076	3.1258451435365022	0
-2.2343718153944327	1.6937769060844223	0
-0.12107347238402366	1.6703247390451437	0
-2.653255063033231	1.9688631412242672	0
-1.1335504535342538	0.7282421521629536	0
-3.751212066727141	2.0420353505236046	0
-4.514023566375748	2.5815660587606883	0
-1.303129725173251	2.7983016213094265	0
-1.6602787043302443	1.38613805349604	0
-5.485982875449256	2.9595894151698623	0
-1.6138556078922957	1.372925461392426	0
-1.3820784791424041	3.0022640604145048	0
-1.2636698275964573	2.242881929580207	0
-2.068473719118438	2.562420237159565	0
-8.086460500260017	2.8917839347916976	0
-3.8416766865581575	1.8226775417548402	0
-2.397704603918307	2.0884193720608004	0
-0.33865297248434456	1.5417613170198567	0
-5.987475975378674	3.6840327203909276	0
-1.9332519911778223	0.4035538414403985	0
-2.905553577818689	2.330605087294222	0
-3.4123198835213797	1.7022694397951517	0
-3.355101227886917	1.3310236011838705	0
0.16427522361865998	1.4689036182116961	0
-6.829630922174451	3.095127304959502	0
-2.1398813207485228	1.9598639047259188	0
-3.395024037748403	2.3459630078693894	0
-1.8211533002757414	1.7753211735866845	0
-2.968376650563393	2.430426144467343	0
0.08936799965033737	2.809907319547121	0
-2.8827270731837276	2.599861992183244	0
-0.11677497001365311	1.1874630515575106	0
-3.3902300633267943	2.9210039369757643	0
-3.4396881008630276	2.710674509285664	0
1.1970770842886975	2.7346438176898946	0
-0.3541023551007436	1.6150342029819629	0
-1.2792371386882337	2.2836319490609993	0
0.04443552948946605	1.2418187810593306	0
-2.0050553564221065	2.071011570773512	0
-4.255408153627662	2.081222267146403	0
0.6394034195655567	2.109853504889357	0
0.031130063160635935	1.4404920830090622	0
-5.492171755294782	2.647833738768002	0
-0.8945202426267165	1.4407459728414511	0
-3.961622530554091	3.6934939607999793	0
-3.7030059028042865	2.3253882607164797	0
-6.3525757504208755	1.5066379154859606	0
-0.11511557401527628	3.298861367718944	0
-2.9144735147529603	2.208435587572439	0
-3.0145370670762164	2.7766771415118976	0
-3.294769959052786	2.0122797039500906	0
0.43860525397606764	1.8955476758118894	0
-2.103344886608181	1.3657665966348933	0
-0.6560863074353589	2.504998135131263	0
-0.6583980701222294	2.437992907539658	0
-0.918259495878522	2.7627577450279905	0
-3.4387910441818423	1.6766880544986293	0
-2.7298507246338612	1.8031236420673757	0
-3.8207283348305996	0.6034380966760795	0
1.7805392140126775	3.065680146800821	0
-0.4932094698203442	1.1261893479251945	0
1.6600658085553932	1.8912857930198226	0
-2.1260854985562405	2.181901656680559	0
-2.3622719621596264	2.792998621823066	0
-4.346536080406182	1.4678934463294937	0
-2.147981197064609	2.3768757166259844	0
-3.3931360069520773	1.628917635847021	0
-3.440643739071759	1.2193538110664441	0
1.9165585481150709	1.027891812187069	0
1.5392958855057728	2.1260493043131756	0
-2.844084700396433	2.180218851821706	0
-4.967065102920445	1.0389189755660226	0
-2.1714161385759505	1.2089592201702457	0
-0.008124648798270018	2.219074816565114	0
-1.2049408383633713	2.7259374186246452	0
-2.274924425300916	1.5500408717596112	0
-2.380617955760456	1.991277192113156	0
-1.3568758395168743	1.8268451410369382	0
-2.0435272887048397	3.124810738829352	0
-2.6855453044406077	2.1457876906412974	0
-2.0319129288464337	3.6582937823588106	0
-3.9081356330719323	0.43242173168022124	0
-0.7461302993660794	2.7111135171778242	0
-0.6042173930416379	0.9751318900044175	0
-0.2737746394732512	1.9748617191363165	0
-1.3382382355030549	2.5181094494678233	0
-3.2960023790904738	2.845720731541614	0
-2.109684082194211	1.2607962846822363	0
-5.466544908840512	2.045688419475794	0
-2.5308741277221625	2.389847846318344	0
-3.255153257096441	2.9325848569534045	0
-1.076155529527746	1.465855269735484	0
-5.49855449975888	1.4722963152084565	0
-3.4564076041580325	1.3267115973233863	0
-1.212033137176686	1.9622886826744153	0
-0.3598205785122801	1.0356566239523615	0
-1.0439805219374239	1.7907285411051634	0
-2.999434106842716	1.025203077355639	0
-1.4341323518791889	2.104157381163228	0
-2.5885682090924136	1.890358796742344	0
-5.069033149782518	2.320294641636552	0
-1.9933524917776855	1.0945434126841902	0
-4.771851776301478	2.2127911378024754	0
-1.1978012464322583	1.7438852130100628	0
-4.970293146780184	1.9706962670179298	0
-1.9181180892806313	1.1465827344332484	0
-2.5650025356063653	2.3613890622265097	0
-2.9316656277801725	3.040022448979826	0
-2.7814698887185374	1.0357589642567053	0
-2.3452772753279145	2.0541674320958174	0
-0.03573496973433343	2.475570860873383	0
-5.0558176355105235	2.945707757670489	0
-2.0004688873268313	2.8946359812575326	0
-8.331818006980852	2.84560623690178	0
-2.6520716281549537	1.1150749919097158	0
-3.0333359750507576	0.6537422500133858	0
-0.2711419165811535	2.168646414627964	0
-0.11807156654868423	1.281308315190973	0
-3.4349611653303	1.5808617348423513	0
-0.06625835484283615	1.2525596523705582	0
0.30803762572184423	2.1486229180509024	0
-5.63117603133095	2.4612752625376593	0
-0.7383781233069637	2.104501582819264	0
-2.0914965270280144	2.232402736104008	0
-3.8631073427593527	2.665492417132098	0
-3.107621830939156	2.05201200350147	0
-4.049393984074485	2.1934274700835443	0
-2.440204963854624	1.8002397329518458	0
0.26601166880535887	2.8157367561054816	0
-2.4084576744121478	1.2984742089721422	0
-0.9960764155828352	0.9177511772768323	0
-1.04774325136878	2.516567423630313	0
-3.0937981962574135	0.7678459756315421	0
0.8158386107921278	1.6759626444283502	0
-2.463608795577119	2.287157551815544	0
-2.0613025699763248	2.8668355926974245	0
-1.9789167799559304	4.13979720341597	0
1.3839930264984086	1.2954841571307907	0
-1.8811332414096866	1.2442548457032097	0
-1.791130403320736	2.061707488926355	0
-0.22374265997239706	3.6678129284304366	0
-4.25131562271787	2.396850868660084	0
-2.4099678467678456	1.587496950350749	0
0.16112258930186318	5.55790358110659	0
1.9627583528497397	9.845361697203646	0
0.7256651355792958	5.365379671670304	0
-0.17030867636783897	4.678729575956498	0
0.6786261528016113	6.825110358385082	0
2.435933259878734	6.534235003669714	0
1.671521311292567	7.4956069392102975	0
1.085554369198191	2.8668381952584125	0
1.2055882948633165	6.857228872951024	0
1.7156587447937954	8.242734170478919	0
0.950504107959591	3.4409565241127336	0
0.7810941644915164	1.7499862507586972	0
-0.09053890328405889	11.577277752209795	0
1.7370466838837793	2.2887873668809284	0
1.6950997539783708	7.872599784750005	0
1.1646375488512908	4.964713687711493	0
1.2849218096058748	3.6587737210129934	0
0.4238875247126228	7.441841281614941	0
0.4505620020626053	3.5380372574809273	0
0.5506734461715451	5.9566933964313	0
0.7306288098986391	4.110463718462896	0
1.6454855064132148	8.969138271971962	0
0.6400435556965514	8.061984250632952	0
1.5758947674922543	3.6548708081453323	0
1.469603662482899	8.252258760857234	0
1.1000387447617146	8.141132850054564	0
1.1887418114930455	4.939417055620033	0
2.0119821520055865	6.222272769051226	0
1.7403149885949825	5.589548174270929	0
1.3805513660736697	3.1575074190847334	0
0.9070022005440158	5.901214357573825	0
2.267138774802082	6.951123581121622	0
1.8454290603259769	6.124910813746949	0
1.0401812173106442	6.587025128218552	0
1.4975708137879022	4.057508443808997	0
0.7074124671574233	3.8025499275769814	0
1.8943125665634164	5.788514481878756	0
1.4603546466015858	4.498825355774601	0
0.6308731623232634	4.682176917620999	0
0.4069421042639253	7.855497564790504	0
1.0228506901075307	5.546629487890213	0
1.2476838477764671	7.783312382813075	0
1.627204297850668	6.941429816213858	0
1.0058185774099424	6.48868382322478	0
0.5656623191371261	7.561630346416342	0
1.0165102315318415	3.814009832159909	0
0.5302641156643126	3.4255908750045183	0
1.3163033711571765	6.244275021308547	0
0.7968623500126206	5.652725521128891	0
0.6614486817210227	4.974520829459479	0
0.9189354298554165	5.163287815153112	0
0.17726827137126333	5.8853196291274035	0
1.2975017302626046	9.306776484627079	0
0.12181347572265477	11.212608677202027	0
1.569889363518508	8.401188840823494	0
1.9206093136582636	4.553552647430752	0
1.0873015228293264	8.41119374251947	0
2.273621416582162	4.2987555835823015	0
1.4533343986518368	7.013623040279825	0
0.5382335441771052	7.406667670431048	0
1.2597105082397397	3.2475437882808227	0
0.19779357993029967	6.2725944539163105	0
2.3685080400644303	5.440585755444684	0
1.4322894917110425	5.104958443154954	0
0.48628588711943577	2.840973960551543	0
1.1225786654749559	8.405850958049397	0
0.9699528669005072	2.225802455610244	0
-0.049882876169266455	5.145734509928087	0
2.0792297327808074	4.1941610540604115	0
2.6980395840977565	8.852530247232044	0
1.2805742774685305	5.78545172645372	0
1.6236285495252383	6.378738717283267	0
1.0037689431880235	6.982369896556667	0
1.019568884710758	4.410662061675572	0
1.287456970025009	7.944344955158279	0
0.44247104042458063	9.610142601892434	0
-0.23138820163812412	3.662608115910153	0
0.37149297873937626	7.59934912076139	0
1.457862263010957	5.293737656082875	0
1.542664052671614	6.447146712725187	0
0.1904335198891205	4.867690993353396	0
0.2950760997673515	7.924511241125304	0
2.308846062472445	4.9260779659270035	0
1.3310679199108344	4.655558229613255	0
1.057206123661561	9.297615939141656	0
0.5952216309468854	8.164970033680572	0
0.4764400163599247	4.349047442927684	0
0.5419276100066761	5.929534416239092	0
-0.7939943360319115	5.874783874487997	0
0.9811576860768533	3.7388782035243024	0
1.1537790746087087	8.067394404523565	0
0.9948852382493907	4.129613718410256	0
1.303887494703436	4.912164314545223	0
0.6816810871558789	7.949830123800206	0
0.75152409277422	9.370749505048254	0
1.4203673575828875	3.988935491654125	0
0.7611755995898826	4.795387486418072	0
1.2776909064899924	7.247281692443857	0
1.9671283965202138	7.826347224367759	0
0.6042725828929526	7.9372788895141175	0
0.2886046864321745	5.542060289972937	0
1.351058953992196	6.327164516059945	0
0.1207302538304269	5.07886596624838	0
1.2596062966252846	4.659013538040714	0
1.565015768521569	5.683366079978519	0
-0.11423697050018267	6.5369921680298795	0
1.116443646327083	4.999266277940658	0
1.4561297110310933	6.584539214246699	0
0.8683850252412183	5.691457656206544	0
1.2060163402974489	4.768146836717228	0
0.9021677862374414	7.551296388319808	0
0.6887030876098541	8.135317151977969	0
1.625482534778293	7.752408854461973	0
1.1715004292532238	7.129105408460749	0
1.1922828474697915	10.644673214542168	0
0.12067444776915348	4.436955734050131	0
0.6660167371932164	7.280976610005566	0
0.335976714600728	8.720462031951794	0
1.069434302426202	7.57444601416542	0
1.2340967020177518	2.7479551882859234	0
0.09141811248099085	6.195317054679645	0
1.6063719874404792	7.232448831835397	0
1.2587344985025597	7.011880888892666	0
-0.07233973770314517	6.069730106613461	0
0.3010390994976331	7.746605684201508	0
1.3004686165732002	7.602510108710305	0
2.2042794053279406	6.962752705503918	0
1.4409797032457077	7.338990913636402	0
0.8790178285493261	6.150349397937649	0
1.2960814328701085	6.380605614638517	0
1.4789558679403756	7.662019375348159	0
0.5425191978107826	4.842503820619113	0
-0.17569591500598603	5.738747290292896	0
0.7936831311285445	4.653733728234507	0
1.9133909104430376	4.838697647762183	0
0.27273274892779786	8.81005751683061	0
1.2601179090833245	6.789888707216846	0
1.6716637542517443	4.158147051422143	0
1.3036276257779296	3.087905038416565	0
1.3839612376217056	4.637779460583492	0
1.9766807513512847	5.968832496458771	0
1.0725630421493324	6.420275793708232	0
-0.5489009213441507	4.84957921092959	0
0.6826334216169847	8.010675792031424	0
1.5992293666986814	7.611484408433545	0
0.550801034848232	6.239657480738696	0
2.1471147123913132	7.1815992974925305	0
-0.5462952673777659	6.157228168916072	0
-0.13755652435381838	5.2618656581420185	0
0.832808900010239	6.500300513368282	0
3.0738057411121407	3.399963418672585	0
1.8321727467145603	3.2418149736563953	0
0.6961868967780711	7.1980894198093965	0
0.8608514634514758	7.915610678510833	0
2.0432480286528882	6.1590441453940885	0
2.2701130813536974	3.203402715553101	0
1.643466708962856	5.117160990222982	0
1.080334028142555	6.784865234754473	0
0.08703432884976836	3.641763492448307	0
1.4541055765651023	6.699937723285349	0
-0.07995101279920558	7.642721694780935	0
1.184589705601873	7.29890114744617	0
1.610175638528851	7.367071743631645	0
1.928170444312014	10.356693752164814	0
1.823761919021833	6.934741601329068	0
-0.12500250134952107	8.188067744361856	0
1.9313088020029934	3.1375401549443134	0
0.6250905010747806	4.986523979714914	0
0.8515066253830822	5.387154207051424	0
0.7226670656342864	10.31789507126961	0
1.3054259717181356	5.137752552819918	0
1.120808794467186	5.092181643397461	0
0.5737791755916599	2.942140501929847	0
0.5575789086828586	7.041623326172801	0
0.18173914777930344	3.0929107097844724	0
1.756977000602301	1.9132142416217617	0
0.0019650726775795047	4.249918828840279	0
0.7746600995859899	7.543183820104198	0
1.985893425252006	4.3425967656306135	0
0.2866507794436952	6.427690120849758	0
0.4109390641564483	5.846474285360641	0
1.2202694279639812	5.686317053911577	0
1.1535219993067076	7.601357468594981	0
-0.12492431283653538	3.623155769811898	0
1.7163152157862887	6.785174724304286	0
1.9653365909273917	8.052041122460896	0
0.5792046245430844	3.8878361441132996	0
-0.13974487494999255	7.8880583183038215	0
0.9507538339519352	5.94888560523952	0
1.3574361070998786	4.8915414671824955	0
-0.4491034352052279	8.14180133706411	0
1.166470880001691	6.913407860714853	0
1.653538059371682	8.252637766931537	0
1.8372445402696918	5.093174271005384	0
2.8423649419191777	7.942037837516283	0
1.821563948964632	8.661755390751626	0
0.1093513037683137	5.585390863209435	0
2.348625225206548	9.248836514998931	0
1.1044244529345886	3.3900437591923356	0
0.8319920358811028	3.970028286360146	0
0.5838654582891862	-1.5006941669764322	0
0.7042188651634149	-2.989180546363616	0
1.1694535963080714	-3.6652280550139196	0
2.5952504119462665	-1.7027342662993643	0
0.5177736859930484	1.4913412452367192	0
1.9995430104732483	-2.384255435656194	0
2.2584577342176484	-3.554222835648737	0
1.4457029434455162	-1.2092828398995024	0
0.84748316142942	-0.03352457761988936	0
0.03690871818852992	-0.3938764888219246	0
1.8729818680306396	-4.208038803754727	0
0.10211261376852498	-2.6508237330808324	0
0.7795622857584903	0.5239179286236979	0
1.94509116875094	-1.6086146096557719	0
0.8982569828546052	-4.2944475168894405	0
1.158114377094509	0.6448483889777008	0
1.3918874491573594	-2.8457542833420604	0
0.9721701101734407	-1.1996308225241652	0
1.0186564909548381	-5.319313523531642	0
2.3093184256449204	-0.6093687321578942	0
0.05304861004551353	-1.4911628345084518	0
0.7447213683958894	-1.042045235787521	0
-0.03188476940777085	-6.66826201657155	0
0.5005383624203572	-0.3073734316280561	0
0.3321555816486059	-4.4097512450875485	0
1.0995977519243199	-4.404839479477327	0
0.8370468808560494	-1.528381909990366	0
1.5370062688399915	-2.868234552086789	0
0.9199149012350507	-4.114247560439219	0
1.2595982148198468	-2.7582944737348143	0
0.8976422387412865	1.3765150442236815	0
1.3355638599950481	-2.1064903909363446	0
1.3400024566105664	-5.986179601475955	0
0.9062224075457647	-2.7941759622063067	0
1.955184636424642	-3.5400446879981504	0
1.8007888902748956	-0.4071953483805302	0
0.16112759842489688	-5.578988007457568	0
1.5477685372835133	-2.81116930389507	0
2.910361381083446	-6.111622188608188	0
1.7271123686921686	-1.4406470485652396	0
0.6475777552337633	-5.310329266388123	0
-0.08771391700807207	0.5802801268371205	0
0.9740362780500307	1.9133279810142838	0
1.0639423657531069	-2.942623137179847	0
0.39616773061923816	-5.068587764370814	0
0.5203156628097844	-2.9275450679414177	0
-0.1504795591996022	-1.062613773518302	0
0.6026173974503128	0.01985978034111291	0
0.5238398686390104	-0.24579512077145793	0
0.6340917524609742	-2.892805348965459	0
-0.5069457209040957	-3.8633527456750274	0
0.40286588665491374	-4.872083433115903	0
1.7244579236798308	-2.675227952004321	0
-0.2661909621662646	-5.973989251620191	0
0.3253639575411166	-2.4128363496991314	0
0.721244400557673	-2.900604067090296	0
0.8596632703737334	-0.18224175500731743	0
2.2246692841736264	2.2420233790742925	0
-0.02010460086776167	-4.752670886946209	0
1.9580181566014492	2.543256541389832	0
0.5744039813710822	-4.9850925794955305	0
1.2037101889523167	-2.826439959230854	0
1.1053380098344194	-0.22322783316533457	0
-0.016141061385755773	-2.556260964447275	0
0.5696911819035286	-1.4142849469237495	0
0.8413405387475051	-0.6745795721112919	0
1.2490941995056788	-0.2931821055734869	0
0.5123241007742134	-1.1522728599718344	0
1.5172489182593494	1.3233679730401047	0
1.1596853272151748	-2.493085088949599	0
1.2201939825014718	1.610850142574761	0
1.9112097372898806	-1.9520098438473512	0
0.9222800700169967	1.6993826525377256	0
0.10037411965297405	-0.19185251667111558	0
1.1335095913047435	-0.10058652566322879	0
0.814484697360384	-3.1192646415747056	0
0.8737845195448257	0.920851163746701	0
0.19877412482564571	-0.24345463567783954	0
1.1036050029535571	-1.4714876735148548	0
1.2555793124416164	-2.2685142428324285	0
1.071071040066499	-0.6068710271442683	0
0.04679060669628554	-1.4284744884187561	0
0.3629260647052257	-4.546135597389206	0
0.32278145856627205	0.6200644345356312	0
0.6966116764287564	-3.249597107354381	0
0.6706264316611584	-1.6684323019011522	0
2.8533155877766467	-0.6358616390986973	0
0.5768866582027432	-1.901444429558692	0
-0.3587325247854458	-4.192366945446279	0
2.574093643445136	-3.6109165077665506	0
-0.12961081365582294	-2.6583903910138518	0
0.8068364208171296	-2.4996297276791437	0
2.578196582656685	-3.3940911929114828	0
1.5828395288838406	-1.3213186426580226	0
0.2331818256252206	-1.5132399450880951	0
1.5149364893020851	-1.8123473700446857	0
0.1461157699986333	-4.5178289121323765	0
2.054829318201235	0.47723196897394127	0
-0.5260976266084776	-3.5445371496605516	0
0.20429118497253473	-4.402681408708689	0
1.1446020021050773	-5.309738702458089	0
0.9198612095089729	-0.7656004928156801	0
0.8084891895001382	-4.350185399962093	0
-0.5796763000400504	-0.7112303121366956	0
0.6405171554237165	-4.499429183346422	0
2.0338670465494166	-0.8986250761416608	0
-0.10072286497798721	-3.642321184310704	0
1.6692915696445274	-1.8202771161389615	0
0.8451644061185046	-3.4054294973263572	0
0.8762876348838593	-5.940689347211585	0
2.064025224504435	-1.3907782698666398	0
-0.11390273576226373	-0.15352482674882317	0
1.1607431726764454	1.0638207565079982	0
0.37065394436830357	-3.6465593860387973	0
0.31904474588892573	0.19163396893819762	0
2.375493331126385	-2.033060734656405	0
1.7625001105194276	-1.436895235770619	0
0.9675492433485412	-3.695516432473231	0
1.576337247222428	3.9275556339006528	0
1.1214609188312252	-6.5034769121421	0
-0.16588800870429976	-4.38912019292281	0
0.9054312169253884	-0.0926649469428249	0
0.8841182371631789	-3.1661045592168136	0
0.9628600258825472	-1.354862316382603	0
1.02721190315543	-2.375989983513077	0
1.2423220383230837	2.1657444588602166	0
0.32397872646845216	-4.602329301058347	0
0.30838213215913524	0.31229283137471375	0
1.426691054135891	-1.7386454244149576	0
1.2984187501690654	-4.40605737196665	0
-0.03784829764060671	-6.0066404793068315	0
0.7663502498832077	-2.684458424654523	0
1.2064997508789395	-2.392014458571434	0
0.45239416240663577	-1.352319826451686	0
1.5803918643237629	-1.1324783920931536	0
-0.4190117707292058	-3.3125433864691125	0
1.4467358110983755	0.16681503888696758	0
1.7285889583073257	-2.2688519774951157	0
0.47977944482678647	-3.0328789785200367	0
1.7222590863623128	-4.760508900596248	0
0.38948152356171006	0.873852420162263	0
1.464347074578633	0.6812415987352707	0
1.7072201377355427	-6.275735096561407	0
1.353733996516547	-2.321089650104046	0
1.1133424776182341	-1.8064280766159821	0
0.21432764903316703	-0.7332357816653021	0
2.598077989982182	0.3089182453251662	0
-0.8101475654237309	-2.282540660404042	0
1.6050985235086905	-3.5576682365599286	0
2.091901605767762	-0.5945296342495754	0
0.3023217410892576	-4.330702041814693	0
0.040501994523519436	-6.163263231633575	0
0.15606610946805288	-2.674971016281673	0
0.7215141409587171	-1.0968770701096742	0
0.3933576431695611	-1.2832174284092934	0
2.6888642044867264	-4.299932171383615	0
0.8030345983690077	-1.9477651637235442	0
0.3713209771803412	-4.100897842799224	0
1.1646767035888426	-1.3620427305623009	0
0.9363873984410421	-3.651097873476451	0
-0.02082582724015425	-0.6872073309279108	0
1.3092517384068854	-2.778510000343018	0
0.7127642501078425	-2.3672373421189272	0
0.980507175769025	-2.7054745696274294	0
1.7594610371630903	2.7268668386808903	0
2.1637684771370824	-4.250627284558638	0
1.6004514425522545	-1.2092201434497651	0
1.2384271618620655	-1.211565216339059	0
0.4854985646993375	-1.7869769755309555	0
1.8299678893561344	-1.181375505680718	0
-0.15162992089490546	-1.6366423456103785	0
0.8005752849934556	-3.2571496023953737	0
1.2812073533092891	-2.0566655586890947	0
0.541912155702698	-2.3576414391597855	0
1.308614624871559	0.023413294967192577	0
1.3691367408958373	-5.139318602123126	0
1.2781867265224212	-3.597415775262278	0
0.8614235818883804	-4.03598624839204	0
1.1459405317485354	-1.9635902427606244	0
1.5028559993019797	-1.1706209274697779	0
1.0870131576497812	-6.636827791187233	0
1.9319752438583606	-0.6723702987904241	0
1.0784830949333677	-4.455691850514167	0
1.1468778846907681	0.632031136993279	0
2.4796856128905924	-4.352999889384692	0
0.27573553142861895	-1.7783372587018076	0
0.5946425781275193	-0.46479798708902087	0
0.37258814404486895	-2.0582432255438556	0
0.8439168717572875	-1.714752053286701	0
0.4815168606887691	-3.9971309951413034	0
1.694861524674304	-3.1600436985665947	0
1.7971572046331363	-1.2318490103227075	0
0.5312803364446825	-1.7748415018225816	0
0.3824065063487442	-3.489808546360913	0
1.3438024420299335	-2.365069021694965	0
1.0402360889862519	0.4421824059247772	0
0.9011240131526366	0.008943530060056215	0
-0.4044513277006403	-0.19316768959978203	0
-0.39502126697133666	0.03735480750196629	0
1.2531954808733583	-4.162857683017842	0
